# Supplementary material for: Research misconduct in health and life sciences research: A systematic review of retracted literature from Brazilian institutions
Source: PLoS One. 2019 Apr 15;14(4):e0214272. doi: 10.1371/journal.pone.0214272 (PMC6464327; doi:10.1371/journal.pone.0214272)
Supplement: S2 Table — (XLS) [file pone.0214272.s002.xls]

## Sheet: General
																							S2 Table. Study data
Article number	Publication Year (Pyr)	Ryr - Pyr	Retraction Year (Ryr)	Title	Authors	Afilitation	Journal	Impact Factor (last 5 years)	Ethical Guidelines	COPE	CONSORT	Knwoledge Area	CnPQ Knowledge area	Type of article found	Article available by the journal	Outras bases	Retraction/Duplicated/Withdraw band	Allert of retraction	Total Citations	Cited by it's own retraction	Cited times by it's own retraction	Citated articles retracted? yes/no	Proportion of cited articles retracted	Citations BEFORE retratcion	Citations AFTER retratcion	Year of Citations (n)	Reason for retraction	Study Type	Retracted by:	Endorssed by authors	Alert for retraction
1	1997	16	2013	Non-local Interactions and the Dynamics of Dispersal in Immature Insects	J.L Boldrini, R.C Bassanezi, A.C Moretti, F.J Von Zuben, W.A.C Godoy, C.J Von Zuben, S.F dos Reis	UNICAMP, UNESP, UNB	Journal of Theoretical Biology	2156	YES	YES	NO	Zoology	Biology	Retraction notice and erratum	YES	YES	YES	Retraction band	18	YES	3	NO	0		3	2013(3),2012(1),2010(2),2009(1),2007(1),2006(3),2005(4),2004(1),2002(1),1999(1)	Duplicated publication	Observational	Editors	Unkown	Unkown
1																											Plagiarism of image
2	1997	19	2016	Effect of Captopril, Losartan, and Bradykinin on Early Steps of Insulin Action	Carla RO Carvalho, Ana Claudia P Thirone, Jose A R Gontijo, Licio A Velloso and Mario J A Saad	UNICAMP	Diabetes	8512	YES	NO	NO	Medicine	Medicine	Blog	YES	YES	YES	Retraction band	97	YES	1	NO	0		2	2017(1),2016(1),2014(1),2013(1),2012(5),2011(4),2010(5),2009(2),2008(5),2007(3),2006(8),2005(3),2004(10),2003(6),2002(6),2001(10),2000(10),1999(11),1998(3)	Plagiarism of image	Experimental	Editors	Unkown	Unkown
3	2004	0	2004	Distúrbios comportamentais na epilepsia da infância	Sergio A Antoniuk	UFPR	Jornal de Pediatria	1581	NO	NO	NO	Medicine	Medicine	Retraction notice	NO	NO	NO	none	2	NO	0	NO	0		2	2006(1),2005(1)	Undetailed plagiarism	Literature review	Editors	YES	Researchers
4	2004	1	2005	Heritable integration of kDNA minicircle sequences from Trypanosoma cruzi into the avian genome: insights into human Chagas disease.	Nadjar Nitz, Clever gomes, Ana de Cassia Rosa,Marian R D'Souza-Ault,Francisco Moreno, Liana Lauria-Pires,Rubens J Nascimento, Antonio R L Teixeira	Laboratório Multidisciplinar de Pesquisa com Doença de Chagas, UnB	Cell	32857	NO	NO	NO	Parasitology	Biology	Retraction notice	YES	ONLY ABSTRACT	YES	Retraction band and Abstract	32	YES	1	YES	0		30	2014(1),2013(2),2012(2),2011(1),2010(1),2009(2),2008(2),2007(2),2006(7),2005(10),2004(2)	Error	Experimental	Editors	NO	Researchers
5	2004	1	2005	The meal in family: a meeting place enters the history of the feeding and the nursing	Mitzy Tannia Reichembach	UFPR	Cogitare Enfermagem	1625	NO	NO	NO	Nursing	Nursing	Retraction notice	NO	ONLY ABSTRACT	NO	none	12	NO	0	NO	0		12	2017(1),2016(3),2014(1),2012(1),2009(1),2008(2),2006(2),2007(1)	Undetailed plagiarism	Observational	Authors	YES	Unkown
6	2006	5	2011	Forensic entomology and main challenges in Brazil	Gomes L, C.J Von Zuben	UNESP	Neotropical Entomology	0.779	YES	YES	NO	Biology	Biology	Retraction notice	NO	ONLY ABSTRACT	NO	PUBMED reader's commentary	8	NO	0	NO	0		1	2012(1),2010(3),2009(3),2007(1)	Undetailed plagiarism	Literature review	Editors	YES	Unkown
7	2006	1	2007	The anti fungal properties of a 2S albumin-homologous protein from passion fruit seeds involve plasma membrane permeabilization and ultrastructural alterations in yeast cells	Ana Paula Agizzio, Maura Da Cunha, André O Carvalho, Marco Antonio Oliveira, Suzanna F.F Ribeiro, Valdirene M Gomes	Universidade Estadual do Norte Flumenense e Universidade do Vale do Paraiba	Plant Sciense	3981	YES	NO	NO	Microbiology	Biology	Retraction notice and erratum	YES	YES	YES	Duplicated band	16	NO	0	NO	0		16	2017(1),2016(2),2015(2),2014(2),2013(1),2012(1),2011(2),2010(3),2008(2)	Duplicated publication	Experimental	Editors	Unkown	Unkown
8	2006	10	2016	Exercise Improves Insulin and Leptin Sensitivity in Hypothalamus of Wistar Rats	Marcelo B.S. Flores, Maria Fernanda A. Fernandes, Eduardo R. Ropelle, Marcel C. Faria, Mirian Ueno, Lício A. Velloso, Mario J.A. Saad, José B.C. Carvalheira	UNICAMP	Diabetes	8512	YES	YES	NO	Medicine	Medicine	Retraction notice	YES	ONLY ABSTRACT	NO	Observation of retracted article at abstract	87	YES	1	YES	0.01149	0	9	2016(9),2015(10),2014(7),2013(8),2012(5),2011(12),2010(14),2009(10),2008(8),2007(3)	Plagiarism of image	Experimental	Editors	Unkown	Unkown
8																											Plagiarism of image
9	2007	6	2013	Non­esterified fatty acids and human lymphocyte death- a mechanism that involves calcium release and oxidative stress	Rosemari Otton, Danielly Oliveira da Silva, Thais Regina Campoio,Leonardo R Silveira, Maria Oliveira de Souza, Elaine Hatanaka,Rui Curi	USP	Journal of Endocrinology	4038	YES	YES	NO	Microbiology	Biology	Retraction notice	YES	ONLY ABSTRACT	YES	Retraction band	17	YES	1	YES	0	0	3	2014(1),2013(2),2012(4),2011(4),2010(6)	Undetailed plagiarism	Experimental	Editors	NO	Unkown
10	2007	6	2013	Regulation of interleukin-2 signaling by fatty acids in human lymphocytes	Renata Gorjão, Sando Massao Hirabara, Thaís Martins de Lima, Maria Fernanda Cury-Boaventura, Rui Curi	USP e Universidade do Cruzeiro do Sul	Journal of lipid Research	4542	YES	NO	NO	Imunology	Biology	Erratum	YES	ONLY ABSTRACT	YES	Withdraw band	22	YES	1	YES	0	0	7	2013(7),2011(7),2010(3),2009(5)	Unknown	Experimental	Authors	YES	Unkown
11	2006	1	2007	Anxiety and Depression Scale: A Study on the Validation of the Criteria and Reliability on Preoperative Patients	José Álvaro Marques Marcolino; Ligia Andrade da Silva Telles Mathias, TSA; Luiz Piccinini Filho;Álvaro Antônio Guaratini, TSA ; Fernando Mikio Suzuki; Luís Augusto Cunha Alli	S/I	Revista Brasileira de Anestesiologia	0.0152	YES	YES	NO	Medicine	Medicine	Retraction notice	YES	ONLY ABSTRACT	YES	Retraction band	15	NO	0	NO	0	0	15	2009(1),2011(8),2012(3),2013(1),2014(3),2015(3),2016(2),2017(3)	Unknown	Experimental	Editors	Unkown	Unkown
12	2007	3	2010	Chemical characterization and antimicrobial activity of the volatile oil of pitanga “Brazilian Cherry”	Graziela da Rosa Brun, Altemir José Mossi	Universidade Regional Integrada do Alto Uruguai e da Missões	Perspectiva	0	NO	NO	NO	Medicine	Medicine	Retracted article	YES	NO	NO	Footnote at the article	0	NO	0	N/A	0	0	0	N/A	Unknown	Experimental	Unkown	Unkown	Unkown
13	2007	9	2016	Loss-of-Function Mutation in Toll-Like Receptor 4 Prevents Diet-Induced Obesity and Insulin Resistance.	Daniela M.L. Tsukumo1, Marco A. Carvalho-Filho1, José B.C. Carvalheira1, Patrícia O. Prada1, Sandro M. Hirabara2, André A. Schenka3, Eliana P. Araújo1, José Vassallo3, Rui Curi2, Lício A. Velloso1 and Mario J.A. Saad1	UNICAMP, USP	Diabetes	8512	YES	YES	NO	Medicine	Medicine	Retraction notice	YES	ONLY ABSTRACT	NO	Observation of retracted article at abstract	490	YES	1	YES	0.00612	431	58	2017(10),2016(48),2015(57),2014(58),2013(60),2012(68),2011(57),2010(53),2009(49),2008(27),2007(2)	Plagiarism of image	Experimental	Editors	Unkown	Unkown
13																											Fraud
14	2008	2	2010	Antiviral and anti parasite properties of an L-amino acid oxidase from the Snake Bothrops jararaca- Cloning and identification of a complete cDNA sequence	Carolina D. Sant’Ana, Danilo L. Menaldo, Tá ssia R. Costa, Harryson Godoy, Vanessa D.M. Muller, Victor H. Aquino, Sérgio Albuquerque, Suely V. Sampaio, Marta C. Monteiro, Rodrigo G. Stá beli, Andreimar M. Soares	FCFRP-USP , Universidade Estadual do Centro-Oeste/UNICENTRO , UNIR	Bichemical Pharmacology	4813	YES	YES	NO	Microbiology	Biology	Retraction notice	YES	ONLY ABSTRACT	NO	Retraction band and allert at abstract	15	NO	0	NO	0	3	12	2017(1), 2015(2),2014(2),2013(1),2012(1),2011(1),2010(4),2009(3)	Plagiarism of image	Experimental	Editors	Unkown	Unkown
15	2008	1	2009	Arterial pulse pressure variation predicting fluid responssiveness in critical ill patients	Jose Otavio C Auler Jr, Filomena R B G Galas, Marcia R Sundin, Ludhmila A Hajjar	USP	Shock	2.81	YES	YES	NO	Medicine	Medicine	Retraction notice	YES	ONLY ABSTRACT	NO	Retraction notice	11	YES	1	YES	0	1	10	2017(1),2016(1),2014(2),2012(1),2011(4),2009(1),2008(1)	Plagiarism of text	Literature review	Authors	YES	Unkown
15																											Plagiarism of image
15																											Duplicated publication
16	2008	9	2017	A Central Role for Neuronal AMP-Activated Protein Kinase (AMPK) and Mammalian Target of Rapamycin (mTOR) in High-Protein Diet–Induced Weight Loss	Eduardo R. Ropelle1, José R. Pauli1, Maria Fernanda A. Fernandes1, Silvana A. Rocco1, Rodrigo M. Marin1, Joseane Morari1, Kellen K. Souza1, Marília M. Dias1, Maria C. Gomes-Marcondes2, José A.R. Gontijo1, Kleber G. Franchini1, Lício A. Velloso1, Mario J.A. Saad1 and José B.C. Carvalheira1	UNICAMP	Diabetes	8512	YES	YES	NO	Medicine	Medicine	Blog	YES	ONLY ABSTRACT	YES	Retraction band	0	NO	0	N/A	0	0	0	N/A	Plagiarism of image	Experimental	Editors	Unkown	Unkown
16																											Fraud
17	2008	3	2009	C­reactive Protein and Metabolic Syndrome in Youth- AStrong Relationship?	Antonio C Oliveira, Ana M Oliveira, Luis F Adan, Nelson F Oliveira, Agnaluce M Silva, Ana M Ladeia	Escola de Medicina e Saúde Publica da Bahia, Fundação de Desenvolvimento Cientifico da Bahia	Obesity	4181	YES	YES	NO	Medicine	Medicine	Retracted article and Retraction notice	YES	ONLY ABSTRACT	NO	Abstract allert	17	NO	0	NO	0	0	17	2016(2),2015(1),2014(3),2013(2),2012(1),2011(4),2010(3),2009(1)	Duplicated publication	Experimental	Editors	YES	Unkown
18	2009	4	2013	Translational research into gut microbiota- new horizons in obesity treatment	Daniela M. Tsukumo, Bruno M. Carvalho, Marco A. Carvalho-Filho, Mário J. A. Saad	UNICAMP	Arquivo Brasileiro de Endocrinologia e Metabologia	1045	NO	NO	NO	Medicine	Medicine	Retraction notice	YES		YES	Retraction band, allert at abstract and retraction notice before article	22	YES	1	YES	0	10	12	2016(3),2015(3),2014(4),2013(2),2012(3),2011(3),2010(4)	Undetailed plagiarism	Literature review	Authors	YES	Unkown
19	2010	5	2014	FAK mediates the activation of cardiac firoblasts induced by mechanical stress through regulation of the mTOR complex	Ana Paula Dalla Costa, Carolina F.M.Z. Clemente,Hernandes F. Carvalho,José B. Carvalheira,Wilson Nadruz, Jr,Kleber G. Franchini	UNICAMP	Cardiovascular Research	5815	YES	YES	NO	Medicine	Medicine	Retraction notice	YES	ONLY ABSTRACT	NO	Abstract allert	28	YES	1	YES	0	15	13	2016(3),2015(3),2014(7),2013(5),2012(6),2011(4)	Plagiarism of image	Experimental	Authors	YES	Unkown
20	2009	7	2016	Deletion of Tumor Necrosis Factor- Receptor 1 (TNFR1) Protects against Diet-induced Obesity by Means of Increased Thermogenesis	Romanatto, T (Romanatto, Talita)[ 2 ] ; Roman, EA (Roman, Erika A.)[ 2 ] ; Arruda, AP (Arruda, Ana P.)[ 2 ] ; Denis, RG (Denis, Raphael G.)[ 2 ] ; Solon, C (Solon, Carina)[ 2 ] ; Milanski, M (Milanski, Marciane)[ 2 ] ; Moraes, JC (Moraes, Juliana C.)[ 2 ] ; Bonfleur, ML (Bonfleur, Maria L.)[ 2 ] ; Degasperi, GR (Degasperi, Giovanna R.)[ 2 ] ; Picardi, PK (Picardi, Paty K.)[ 2 ] ; Hirabara, S (Hir…	UNICAMP, USP	Journal of Biological Chemistry	4403	NO	NO	NO	Phisiology	Biology	Blog	YES	ONLY ABSTRACT	YES	Withdraw band	90	YES	1	YES	0	73	17	2017(4),2016(13),2015(7),2014(10),2013(17),2012(18),2011(14),2010(7)	Plagiarism of image	Experimental	Authors	YES	Unkown
20																											Duplicated publication
21	2014	4	2016	Long non-coding RNA INXS is a critical mediator of BCL-XS induced apoptosis	Carlos DeOcesano-Pereira, Murilo S. Amaral, Kleber S. Parreira, Ana C. Ayupe, Jacqueline F. Jacysyn, Gustavo P. Amarante-Mendes, Eduardo M. Reis, Sergio Verjovski-Almeida	USP	Nucleic Acids Research	8647	YES	YES	NO	Imunology	Biology	Retraction notice	YES	YES	YES	Retraction band and allert at abstract	25	YES	1	YES	0	9	16	2016(16),2015(9)	Error	Experimental	Authors	YES	Unkown
22	2010	6	2016	Atorvastatin improves survival in septic rats- effect on tissue inflammatory pathway and on insulin signaling	Kelly Lima Calisto, Bruno de Melo Carvalho, Eduardo Rochete Ropelle, Francine Cappa Mittestainer, Angélica Costa Aranha Camacho, Dioze Guadagnini, José Barreto Campelo Carvalheira, Mario José Abdalla Saad	UNICAMP	PLoS One	3535	YES	YES	YES	Medicine	Medicine	Retraction notice	YES	YES	YES	Retraction band and allert at abstract	21	NO	0	NO	0	16	5	2016(5), 2015(6),2014(2),2013(4),2012(2),2011(2)	Undetailed plagiarism	Experimental	Editors	YES	Unkown
23	2010	2	2012	Burkitt’s lymphoma/ clinic progression and prognosis. Two different cases reports in young patients	Pereira CM, Monteiro MC, Meneghini AJ, Silva GBL, Lelis JL, Botelho TL	Universidade Paulista	Revista Odonto Ciencia	0	YES	YES	NO	Odontology	Odontology	Retraction notice	YES	SIM	NO	Retraction notice before article	0	NO	0	N/A	0	0	0	N/A	Duplicated publication	Case study	Editors	Unkown	Unkown
24	2011	2	2013	A survey of recently published cardiovascular, hematological and pneumological original articles in the Brazilian scientific press	Kavita Kirankumar Patel, Bruno Caramelli,Ariane Gomes	USP	Clinics	1444	NO	NO	NO	Medicine	Medicine	Retraction notice	YES	YES	YES	Retraction band, allert at abstract and retraction notice before article	0	NO	0	NO	0	0	0	N/A	Error	Literature review	Editors	YES	Unkown
25	2011	2	2013	An overview of recently published medical papers in Brazilian scientific journals	Mauricio Rocha e Silva, Ariane Gomes	USP	Clinics	1444	NO	NO	NO	Medicine	Medicine	Retraction notice	YES	YES	YES	Retraction band, allert at abstract and retraction notice before article	1	YES	1	YES	1	0	1	2013(1)	Error	Literature review	Editors	YES	Unkown
26	2011	N/A	S/I	Analysis of the balance in the aging process	Larissa Lomeu de Figueiredo; Tatiane da Silva Pícoli; Ana Paula Oliveira Borges; Lislei Jorge Patrizzi	PUC Minas, UNICAMP, Unifran, UFMT	Fisioterapia em Movimento	0.0304	NO	NO	NO	Phisiotherapy	Phisiotherapy	Retraction notice	YES	ONLY ABSTRACT	YES	Retraction band and retraction notice before article	9	NO	0	NO	0	9	0	2012(1),2014(2),2015(1),2016(5)	Undetailed plagiarism	Experimental	Editors	YES	Unkown
27	2011	5	2016	Gut Microbiota Is a Key Modulator of Insulin Resistance in TLR 2 Knockout Mice	Andréa M. Caricilli, Paty K. Picardi, Lélia L. de Abreu, Mirian Ueno, Patrícia O. Prada, Eduardo R. Ropelle, Sandro Massao Hirabara, Ângela Castoldi, Pedro Vieira, Niels O. S. Camara, Rui Curi, José B. Carvalheira, Mário J. A. Saad	UNICAMP, USP	PLoS Biology	10731	YES	YES	YES	Medicine	Medicine	Retraction notice	YES	ONLY ABSTRACT	SIM	Retraction band	124	NO	0	NO	0	87	37	2017(6),2016(31),2015(22),2014(23),2013(28),2012(14)	Plagiarism of image	Experimental	Editors	YES	Unkown
28	2011	N/A	S/I	Quality of life of elderly caregivers of link to the Family Health Program - Teixeiras, MG	Paulo Henrique Bittencourt MoreiraI; Simone Caldas Tavares MafraII; Eveline Torres PereiraIII; Vania Eugênia da SilvaI	Universidade Federal de Viçosa	Revista Brasileira de Geriatria e Gerontologia	0.0556	NO	NO	NO	Sports Sciences	Sports Sciences	Retraction notice	YES	ONLY ABSTRACT	YES	Retraction band and retraction notice before article	16	NO	0	NO	0	16	0	2013(9),2014(3),2015(3),2017(1)	Undetailed plagiarism	Experimental	Editors	YES	Researchers
29	2011	N/A	S/I	Consumo máximo de oxigênio em atletas de futebol por meio de diferentes métodos	Fabrício Azevedo Voltarelli(I); Carlos Alexandre Fett(I); Christianne de Faria Coelho(I); Fabrício Cesar de Paula Ravagnani(II)	UFMT, Centro Universitário de Várzea Grande	Revista Brasileira de Medicina do Esporte	0.0224	NO	NO	NO	Sports Sciences	Sports Sciences	Retraction notice	YES	YES	YES	Retraction band and retraction notice before article	90	NO	0	NO	0	90	0	2006(1),2007(6),2008(11),2009(6),2010(10),2011(16),2012(19),2013(7),2014(6),2015(2),2016(5),2017(1)	Fraud	Experimental	Authors	YES	Unkown
30	2011	3	2014	Probiotics intake and metabolic syndrome- A proposal	Cristina Stewart B. Bogsan, Ana Carolina R. Florence, Natalia Perina, Ricardo C. Barbuti, Tomás Navarro-Rodriguez, Jaime N. Eisig, Maricê N. Oliveira	USP	Trend in Food Science and Technology	6695	YES	YES	NO	Pharmacology Sciences	Pharmacology Sciences	Retraction notice	YES	NO	YES	Retraction band and retraction notice before article	7		0	NO	0.14285	2	5	2017(1),2016(1),2014(3),2011(2)	Undetailed plagiarism	Literature review	Editors	YES	Unkown
31	2011	5	2016	Inflammation of the Hypothalamus Leads to Defective Pancreatic Islet Function	Calegari, VC (Calegari, Vivian C.)[ 1,2 ] ; Torsoni, AS (Torsoni, Adriana S.)[ 1 ] ; Vanzela, EC (Vanzela, Ennerielle C.)[ 2 ] ; Araujo, EP (Araujo, Eliana P.)[ 1,3 ] ; Morari, J (Morari, Joseane)[ 1 ] ; Zoppi, CC (Zoppi, Claudio C.)[ 2 ] ; Sbragia, L (Sbragia, Lourenco)[ 3 ] ; Boschero, AC (Boschero, Antonio C.)[ 2 ] ; Velloso, LA (Velloso, Licio A.)[ 1,4 ]	UNICAMP	Journal of Biological Chemistry	4403	NO	NO	NO	Biochemestry	Biology	Blog	YES	ONLY ABSTRACT	YES	Withdraw band	45	YES	0	NO	0.02222	34	11	2017(4),2016(7),2015(5),2014(10),2013(10),2012(8),2011(1)	Plagiarism of image	Experimental	Authors	YES	Unkown
32	2011	5	2016	Physical Exercise Reduces Circulating Lipopolysaccharide and TLR4 Activation and Improves Insulin Signaling in Tissues of DIO Rats	Oliveira, AG (Oliveira, Alexandre G.)[ 1 ] ; Carvalho, BM (Carvalho, Bruno M.)[ 1 ] ; Tobar, N (Tobar, Natalia)[ 1 ] ; Ropelle, ER (Ropelle, Eduardo R.)[ 1 ] ; Pauli, JR (Pauli, Jose R.)[ 1 ] ; Bagarolli, RA (Bagarolli, Renata A.)[ 1 ] ; Guadagnini, D (Guadagnini, Dioze)[ 1 ] ; Carvalheira, JBC (Carvalheira, Jose B. C.)[ 1 ] ; Saad, MJA (Saad, Mario J. A.)[ 1 ]	UNICAMP	Diabetes	8512	YES	YES	NO	Medicine	Medicine	Blog	YES	ONLY ABSTRACT	SIM	Retraction band	60	NO	0	YES	0.01666	51	9	2017(2),2016(7),2015(7),2014(10),2013(14),2012(9),2011(1)	Plagiarism of text	Experimental	Editors	Unkown	Unkown
32																											Duplicated publication
32																											Plagiarism of image
33	2012	4	2016	Revisiting hydrocephalus as a model to study brain resilience	Matheus Fernandes de Oliveira,, Fernando Campos Gomes Pinto, Koshiro Nishikuni, Ricardo Vieira Botelho,Alessandra Moura Lima, José Marcus Rotta	Hospital do Servidor Público Estadual de São Paulo	Frontiers in Human Neuroscience	4.04	YES	YES	NO	Medicine	Medicine	Retraction notice	YES	NO	YES	Retraction band	2	NO	0	NO	0	1	1	2014(1),2016(1)	Plagiarism of image	Experimental	Editors	YES	Unkown
34	2012	1	2013	Exercício e suas interações com vários aspectos da vida do homem e dos animais	Ariane Maris Gomes, Maurício Rocha-e-Silva	USP	Acta Ortopedica Brasileira	0.384	NO	NO	NO	Medicine	Medicine	Retraction notice	YES	ONLY ABSTRACT	YES	Retraction band and retraction notice before article	0	NO	0	N/A	0	0	0	N/A	Irregular citation pattern	Literature review	Editors	YES	Thomson Reuters
35	2012	1	2013	Cardiology in Brazilian scientific journals- an overview	Kavita Kirankumar Patel; Mauricio Rocha e Silva	USP	Revista Brasileira de Cirurgia Cardiovascular	0.75	YES	NO	YES	Medicine	Medicine	Retraction notice	YES	NO	YES	Retraction band and retraction notice before article	1	YES	0	YES	1	0	1	2013(1)	Error	Literature review	Authors	YES	Unkown
36	2012	0	2012	Association between periodontal disease and subclinical atherosclerosis- the ELSA-Brasil study	Rafaela das Mercês Batista(I); Elizabeth Pimentel Rosetti(I); Eliana Zandonade(II); Leonard Hermann Roelke(I); Mario Vianna Vettore(III); Adauto Emmerich Oliveira(I)	Universidade Federal do Espírito Santo, Centro Universitário de Vila Velha, UFRJ	Caderno de Saúde Pública	1144	YES	YES	NO	Medicine	Medicine	Retraction notice	YES	ONLY ABSTRACT	YES	Retraction band, allert at abstract and retraction notice before article	2	YES	1	YES	0.5	0	2	2013(1),2012(1)	Plagiarism of text	Experimental	Authors	YES	Unkown
37	2012	1	2013	Selective Use of Hand and Forearm Muscles During Bone Screw Insertion- A Natural Torque Meter	Sérgio Estelita Barros, Email the author DDS, MSc, PhD Sérgio EstsGuilherme Janson,Kelly Chiqueto,Eduardo Silveira Ferreira,Marcos Janson	UFRS	Journal of Oral and Maxillofacial Surgery	1785	YES	YES	NO	Odontology	Odontology	Retraction notice	YES	ONLY ABSTRACT	YES	Retraction band and allert at abstract	0	NO	0	N/A	0	0	0	N/A	Duplicated publication	Experimental	Editors	Unkown	Unkown
38	2012	N/A	S/I	Approach on different drying processes employed for obtaining dry extracts from medicinal plants	Silva, R.M.F.II*; Gomes, T.C.B.L.I; Albuquerque, M.M.I; Silva Junior, J.O.C.II; Barbosa, W.L.R.II; Rolim Neto, P.J.I	UFPE, UFP	Revista Brasileira de Plantas Medicinais	0	NO	NO	NO	Pharmacology Sciences	Pharmacology Sciences	Retraction notice	YES	NO	YES	Retraction band and retraction notice before article	2	YES	1	YES	0.5	1	0	2017(1) E S/I	Undetailed plagiarism	Literature review	Editors	YES	Unkown
39	2012	1	2013	Revisão dos artigos sobre ortopedia recentemente publicados na imprensa científica brasileira	Maurício Rocha-e-Silva, Ariane Maris Gomes	USP	Acta Ortopedica Brasileira	0.384	NO	NO	NO	Medicine	Medicine	Retraction notice	YES	TITLE	YES	Retraction band, allert at abstract and retraction notice before article	0	NO	0	N/A	0	0	0	N/A	Irregular citation pattern	Literature review	Editors	YES	Thomson Reuters
40	2012	N/A	S/I	Particokinetics- computational analysis of the super paramagnetic iron oxide nano particles deposition process	Walter HZ Cárdenas, Javier B Mamani, Tatiana T Sibov, Cristofer A Caous, Edson Amaro Jr, Lionel F Gamarra	Hospital Israelita Albert Einstein	International Journal of Nanomedicine	5034	YES	YES	NO	Medicine	Medicine	Retraction notice	YES	YES	NO	none	1	NO	0	NO	0	1	0	2014(1)	Plagiarism of text	Literature review	Editors	Unkown	Unkown
40																											Plagiarism of image
41	2012	1	2013	High-dose conformal radiotherapy reduces prostate cancer-specific mortality- results of a meta-analysis	Gustavo Arruda Viani, Lucas Godói Bernardes da Silva,Eduardo Jose Stefano	Faculdade de Medicina de Marilia	International Journal of Radiation Oncology Biology Physics	4379	YES	YES	NO	Medicine	Medicine	Retraction notice	YES	ONLY ABSTRACT	YES	Retraction band and allert at abstract	14	NO	0	NO	0	1	13	2015(6),2014(4),2013(3)	Error	Meta-analysis	Editors	YES	Unkown
41																											Error
42	2012	2	2014	Selective use of hand and forearm muscles during mini-implant insertion- a natural torquimeter	Sérgio Estelita, Guilherme Janson, Kelly Chiqueto, Eduardo Ferreira, Marcos Janson	UFRS, PRATICA PRIVADA, USP	Journal of Orthodontics	0	YES	YES	YES	Odontology	Odontology	Retraction notice	YES	ONLY ABSTRACT	YES	Retraction band and allert at abstract	0	NO	0	NO	0	0	0	N/A	Unknown	Experimental	Editors	Unkown	Unkown
43	2012	1	2013	Interclade recombination in porcine parvovirus strains	Elcio Leal; Fabiola E Vollanova; Wencheng Lin, Feng Hu; Qinfang Liu; Yebing Liu; Shangjin Cui	UFP, China Institute for Veterinary and Drug Control	Journal of General Virology	3131	YES	YES	NO	Microbiology	Biology	Retraction notice	YES	ONLY ABSTRACT	YES	Retraction band and allert at abstract	5	NO	0	NO	0	0	5	2016(3),2014(1),2013(1)	Author's dispute	Experimental	Authors	YES	Unkown
44	2012	4	2016	Diacerhein attenuates the inflammatory response and improves survival in a model of severe sepsis	Kelly L Calisto, Angélica C Camacho, Francine C Mittestainer, Bruno M Carvalho, Dioze Guadagnini, José B Carvalheira, Mario J Saad	UNICAMO	Critical Care	5406	YES	YES	YES	Medicine	Medicine	Retraction notice	YES	YES	YES	Retraction band and allert at abstract	9	YES	1	YES	0.11111	4	5	2017(2),2016(3),2015(2),2014(2)	Plagiarism of image	Experimental	Editors	YES	Unkown
45	2012	0	2012	Validation of an Immunochromatographic Assay for the Multiple Detection of Specific Antibodies against HIV, HBV, and HCV	a Iury O. Souza,a Robert E. Schaer,a Fernanda W. de M. Lima,b José T. Raynal,a Thiago J. Sousa,a Aretha A. Silva,a Silvia I. Sardi,c Roberto Meyer,a and Ricardo W. Portelaa,d	UFBA, Australian Animal Health Laboratory	Clinical and Vaccine Immunology	2505	YES	YES	NO	Medicine	Medicine	Retraction notice	NO	ONLY ABSTRACT	NO	Retraction notice	2	YES	1	YES	0.5	0	2	2014(1),2013(1)	No informed concent	Experimental	Authors	YES	Manufacture Company
46	2012	4	2016	Chaperone Insufficiency Links TLR4 Protein Signaling to Endoplasmic Reticulum Stress	Coope, A (Coope, Andressa)[ 1 ] ; Milanski, M (Milanski, Marciane)[ 1 ] ; Arruda, AP (Arruda, Ana P.)[ 1 ] ; Ignacio-Souza, LM (Ignacio-Souza, Leticia M.)[ 1 ] ; Saad, MJ (Saad, Mario J.)[ 2 ] ; Anhe, GF (Anhe, Gabriel F.)[ 3 ] ; Velloso, LA (Velloso, Licio A.)[ 1	UNICAMP	Journal of Biological Chemistry	4403	NO	NO	NO	Biochemestry	Biology	Blog	YES	ONLY ABSTRACT	YES	Withdraw band	17	YES	1	YES	0.05882	8	9	2016(9),2015(4),2014(3),2013(1)	Plagiarism of image	Experimental	Authors	YES	Unkown
47	2013	1	2014	Regional differences in the surface temperature of Naked Neck laying hens in a semi-arid environment	João Batista Freire de Souza Jr, Alex Martins Varela de Arruda, Hérica Girlane Tertulino Domingos, Leonardo Lelis de Macedo Costa	Universidade Federal Rural do Semi-Árido (UFERSA)	International Journal of Biometeorology	2649	YES	YES	NO	Zoology	Biology	Retraction notice and erratum	YES	ONLY ABSTRACT	YES	Retraction band and Abstract	3	YES	1	YES	0	0	3	2015(1),2014(2)	Undetailed plagiarism	Experimental	Editors	YES	Unkown
48	2012	1	2013	A review of recent pediatric research published in Brazilian indexed journals	Maurício Rocha-e-Silva, Ariane Maris Gomes	USP	São Paulo Medical Journal	0.893	NO	NO	NO	Medicine	Medicine	Retraction notice	YES	ONLY ABSTRACT	YES	Retraction band, allert at abstract and retraction notice before article	0	NO	0	NO	0	0	0	N/A	Error	Literature review	Authors	YES	Unkown
49	2013	3	2016	Biochemical, hormonal and genetic evaluation of the families of two Brazilian patients with type 2 familial partial lipodystrophy	Dayse Caldas1, Wellington Santana da Silva Júnior2, José Pascoal Simonetti3, Eliane Veiga da Costa2, Maria Lucia Fleiuss de Farias4	Instituto Estadual de Diabetes e Endocrinologia Luiz Capriglione (IEDE),UERJ, Instituto Oswaldo Cruz (IOC/ Fiocruz), UFRJ	Arquivos Brasileiros de Endocrinologia e Metabologia	1045	NO	NO	NO	Medicine	Medicine	Retraction notice	YES	ONLY ABSTRACT	YES	Retraction band, allert at abstract and retraction notice before article	3	NO	0	YES	0.33333	1	2	2017(1).2016(1),2014(1)	No informed concent	Experimental	Editors	Unkown	Study participants
50	2013	1	2014	Historical facts of screening and diagnosing diabetes in pregnancy	Carlos Antonio Negrato;Marilia Brito Gomes	Associação de Diabetes de Bauru, UERJ	Diabetology & Metabolic Syndrome	2287	YES	YES	NO	Medicine	Medicine	Retraction notice	YES	YES	NO	Observation of retracted article at abstract	3	NO	0	YES	0.33333	0	3	2017(1),2015(1),2014(1)	Plagiarism of text	Literature review	Editors	Unkown	Unkown
50																											Duplicated publication
51	2013	1	2014	Low birth weight- causes and consequences	Carlos Antonio Negrato;Marilia Brito Gomes	Associação de Diabetes de Bauru, UERJ	Diabetology & Metabolic Syndrome	2287	YES	YES	NO	Medicine	Medicine	Retraction notice	YES	ONLY ABSTRACT	NO	Observation of retracted article at abstract	13	NO	0	YES	0.07692	0	13	2016(5),2015(4),2014(4)	Plagiarism of text	Literature review	Editors	Unkown	Unkown
51																											Duplicated publication
52	2013	3	2016	Water footprint of individuals with different diet patterns	Vicente de Paulo Rodrigues da Silva; Kettrin Farias Bem Maracajá; Lincoln Eloi de Araújo; José Dantas Neto; Danilo de Oliveira Aleixo; João Hugo Baracuy da Cunha Campos	Universidade Federal de Campina Grande	Revista Ambiente & Água	0	NO	NO	NO	Nutrition	Nutrition	Retraction notice	YES	ONLY ABSTRACT	NO	Retraction band, allert at abstract and retraction notice before article	2	NO	0	NO	0	2	0	2015(2)	Undetailed plagiarism	Case study	Editors	Unkown	Unkown
53	2013	4	2017	Tub Has a Key Role in Insulin and Leptin Signaling and Action In Vivo in Hypothalamic Nucleic	Patrícia O. Prada, Paula G.F. Quaresma, Andrea M. Caricilli, Andressa C. Santos, Dioze Guadagnini, Joseane Morari, Laís Weissmann, Eduardo R. Ropelle, José Barreto C. Carvalheira, Lício A. Velloso and Mario J.A. Saad	UNICAMP	Diabetes	8512	YES	YES	NO	Medicine	Medicine	Blog	YES	YES	YES	Retraction band	14	YES	1	YES	0	10	4	2017(4),2016(3),2015(3),2014(2),2013(2)	Plagiarism of image	Experimental	Editors	Unkown	Unkown
54	2013	1	2014	Neuromuscular electrical stimulation in critically ill patients in the intensive care unit- a systematic review	Lucas Lima Ferreira, Luiz Carlos Marques Vanderlei,Vitor Engrácia Valenti	Universidade Estadual Paulista	Einstein(SP)	0	NO	NO	NO	Medicine	Medicine	Retraction notice	YES	ONLY ABSTRACT	NO	Retraction notice before article	0	N/A	0	N/A	0	0	0	N/A	Undetailed plagiarism	Systematic review	Editors	Unkown	Unkown
55	2015	0	2015	Derivação de novas linhagens brasileiras de células-tronco embrionárias humanas sob condições fisiológicas de oxigênio	Juliana Andrea de Oliveira Georges,Lygia da Veiga Pereira	Universidade Federal de Mato Grosso do Sul, USP, Universidade Católica Dom Bosco, eFertivitro – Centro de Reprodução Humana	Brazilian Journal of Biology	0.0439	NO	NO	NO	Genetics	Biology	Retraction notice	YES	NO	YES	Retraction band and retraction notice before article	0	N/A	0	N/A	0	0	0	N/A	Author's dispute	Experimental	Authors	YES	Unkown
56	2014	1	2015	Gamma ventral capsulotomy for obsessive-compulsive disorder: a randomized clinical trial	Antonio C. Lopes, MD, PhD1; Benjamin D. Greenberg, MD, PhD2; Miguel M. Canteras, MD3; Marcelo C. Batistuzzo, PsyD1; Marcelo Q. Hoexter, MD, PhD1; André F. Gentil, MD1; Carlos A. B. Pereira, PhD4; Marinês A. Joaquim, RN1; Maria E. de Mathis, PsyD1; Carina C. D’Alcante, PsyD, MSc1; Anita Taub, PsyD, MSc1; Douglas G. de Castro, MD5; Lucas Tokeshi, MD1; Leonardo A. N. P. C. Sampaio, MD1; Cláudia C. L…	USP, The Warren Alpert Medical School of Brown University, Hospital Santa Paula	JAMA Psychiatry	14441	NO	NO	NO	Medicine	Medicine	Blog	YES	YES	NO	Retraction notice and publication of the article with corrections	21	YES	1	YES	0	0	21	2017(4),2016(9),2015(8)	Plagiarism of image	Experimental	Authors	YES	Researchers
57	2015	1	2016	Impact of weight loss diet associated with flaxseed on inflammatory markers in men with cardiovascular risk factors- a clinical study	Roberta Soares Lara Cassani1,Priscila Giacomo Fassini2, Jose Henrique Silvah2, Cristiane Maria Mártires Lima2 and Júlio Sérgio Marchini2	Institute of Nutrition, FMRP-USP	Nutrition Journal	3.53	YES	YES	YES	Nutrition	Nutrition	Retraction notice	YES	ONLY ABSTRACT	NO	Retraction band and allert at abstract	7	YES	1	YES	0	2	5	2016(5),2015(2)	Error	Experimental	Editors	Unkown	Unkown
57																											Error
58	2015	1	2016	Acerca da ocorrência de gastrópodes exóticos europeios em terras altas do Estado de Santa Catarina, Região Central Sul do Brasil	Aisur Ignacio Agudo-Padrón	Projeto Avulsos Malacológicos - AM, Florianopolis	Revista Brasileira de Gestão Ambiental e Sustentabilidade	0	YES	NO	YES	Zoology	Biology	Retracted article	YES	NO	NO	Retraction band	0	NO	0	NO	0	0	0	N/A	Unknown	Observational	Unkown	Unkown	Unkown
59	2014	2	2016	Energy direct inputs and greenhouse gas emissions of the main industrial trawl fishery of Brazil	Dagoberto Port, Jose Angel Alvarez Perez, João Thadeu de Menezes	Universidade Vale do Itajaí	MARINE POLLUTION BULLETIN	3.14	YES	YES	NO	Marine Biology	Biology	Retracted article	YES	YES	YES	Retraction band	1	YES	0	NO	0	0	1	2016(1)	Error	Experimental	Authos and Editors	YES	Unkown
59																											Error
60	2010	6	2016	Mesiodistal angulations of the mandibular canines, premolars and molars with or without the presence of third molars (Retracted article	Cuoghi, Osmar Aparecido;Sella, Rodrigo Castellazzi;de Mendonca, Marcos Rogerio	UNESP	EUROPEAN JOURNAL OF ORTHODONTICS	1701	YES	YES	YES	Odontology	Odontology	Retracted article and Retraction notice	YES	YES	NO	none	3	YES	0	NO	0	1	2	2014(1),2016(1),2017(1)	Duplicated publication	Observational	Editors	Unkown	Unkown
61	2004	1	2005	Interaction of shikimic acid with shikimate kinase	Pereira, JH ; de Oliveira, JS; Canduri, F; Dias, MVB ; Palma, MS; Basso, LA ; de Azevedo, DS; Santos	UNESP, UFRS, INSTITUTO BUTANTAN, UNESP, Pontificia Univ Catolica Rio Grande do Sul	BIOCHEMICAL AND BIOPHYSICAL RESEARCH COMMUNICATIONS	2354	YES	YES	NO	Biochemestry	Biology	Retracted article and Retraction notice	YES	YES	YES	Retraction band	6	NO	0	NO	0	0	6	2005(2),2007(1),2009(1),2012(1),20013(1).	Duplicated publication	Experimental	Editors	YES	Unkown
62	2013	3	2016	Avaliação bioquímica, hormonal e genética das famílias de duas pacientes brasileiras portadoras de lipodistrofia parcial familiar tipo 2	Caldas D, Silva Junior WS da, Simonetti JP, Costa EV da, Farias MLF de.	Inst Estadual Diabet & Endocrinol Luiz Capriglion (1,2,4),UER(2,4)J, FIOCRUZ(3), UFRJ(5)	Arq Bras Endocrinol	1198	NO	NO	NO	Medicine	Medicine	Retracted article and Retraction notice	YES	YES	NO	Retraction notice and publication of the article with corrections	3	YES	0	NO	0	1	2	2014(1),2016(1),2017(1)	No informed concent	Observational	Editors	Unkown	Unkown
63	2017	0	2017	Gastric and jejunal histopathological changes in patients undergoing bariatric surgery	Rodrigues RSN, Almeida EC de S, Terra JAJ, Guimaraes LC, Duque AC da R, Etchebehere RM.	Universidade Federal do Triângulo Mineiro	Arquivos de Gastroenterologia	0.74	NO	NO	NO	Medicine	Medicine	Retraction notice	NO	YES	NO	Retraction notice	0	YES	0	NO	0	0	0	N/A	Duplicated publication	Observational	Editors	Unkown	Unkown
64	2012	4	2016	Comparison of fit accuracy between Procera custom abutments and three implant systems.	Alves da Cunha T de M, Correia de Araujo RP, Barbosa da Rocha PV, Pazos Amoedo RM.	UNIME	Clinical Implant Dentistry Related Research	2939	YES	YES	NO	Odontology	Odontology	Retraction notice	NO	NO	NO	Retraction notice	10	YES	0	NO	0	7	3	2017(3),2014(2),2013(2)	Duplicated publication	Experimental	Authos and Editors	YES	Unkown
65	2012	5	2017	Obesity-Induced Increase in Tumor Necrosis Factor- Leads to Development of Colon Cancer in Mice	MARCELO B. S. FLORES, GUILHERME Z. ROCHA, DANILO M. DAMAS–SOUZA, FELIPE OSÓRIO–COSTA,MARÍLIA M. DIAS,EDUARDO R. ROPELLE,JULIANA A. CAMARGO,RITA B. DE CARVALHO, HERNANDES F. CARVALHO,MARIO J. A. SAAD,JOSÉ B. C. CARVALHEIRA	UNICAMP	Gastroenterology	16825	YES	YES	YES	Medicine	Medicine	Retracted article and Retraction notice	YES	YES	YES	Retraction band	32	YES	1	YES	0.03125	24	8	2017(8), 2016(7) 2015(6) 2014(7) 2013(6)	Plagiarism of image	Experimental	Editors	NO	Unkown
